# Supplementary material for: Is Silver a Precious Metal for G-Quadruplex Stabilization Mediated by Porphyrins?
Source: Int J Mol Sci. 2024 Dec 18;25(24):13556. doi: 10.3390/ijms252413556 (PMC11678824; doi:10.3390/ijms252413556)
Supplement: Supplementary file 1 [file ijms-25-13556-s001.zip]

Archive with 1 entries (1 files):
- ijms-3300702-supplementary.pdf
